# Supplementary material for: Bevacizumab Efficiently Inhibits VEGF-Associated Cellular Processes in Equine Umbilical Vein Endothelial Cells: An In Vitro Characterization
Source: Vet Sci. 2023 Oct 26;10(11):632. doi: 10.3390/vetsci10110632 (PMC10675369; doi:10.3390/vetsci10110632)
Supplement: Supplementary file 1 [file vetsci-10-00632-s001.zip]

Archive with 1 entries (1 files):
- vetsci-2613417-Supplementary Materials.pdf
